# Supplementary material for: Small Intestinal Bacterial Overgrowth in Metabolic Dysfunction-Associated Steatotic Liver Disease: Prevalence, Subtypes, and Risk Factors Across Disease Spectrum and Comorbidity Profiles
Source: Biomedicines. 2026 May 3;14(5):1042. doi: 10.3390/biomedicines14051042 (PMC13203690; doi:10.3390/biomedicines14051042)
Supplement: Supplementary file 1 [file biomedicines-14-01042-s001.zip]

Archive with 3 entries (2 files):
- Supplementary Figures/Figure S1.tif
- Supplementary Figures/Figure S2.tif
- Supplementary Figures/
